# Supplementary material for: Anti-Obesity Effects of LB-GABA
Source: Int J Mol Sci. 2025 Apr 10;26(8):3554. doi: 10.3390/ijms26083554 (PMC12027266; doi:10.3390/ijms26083554)
Supplement: Supplementary file 1 [file ijms-26-03554-s001.zip]

Archive with 1 entries (1 files):
- ijms-3476181-supplementary.pdf
